# Supplementary material for: Spontaneous hybridization and introgression between walleye (Sander vitreus) and sauger (Sander canadensis) in two large reservoirs: Insights from genotyping by sequencing
Source: Evol Appl. 2020 Dec 14;14(4):965–82. doi: 10.1111/eva.13174 (PMC8061268; doi:10.1111/eva.13174)
Supplement: Supplementary file 1 — Supplementary Material [file EVA-14-965-s001.xlsx]

## Sheet: Sheet1
INDIVIDUAL INFORMATION				NEWHYBRIDS RESULTS							ADMIXTURE RESULTS
Individual	Morphological ID	Lake	Site	WALL	SGR	F1	F2	BC WALL	BC SGR	NEWHYBRIDS Category	Q Value		ADMIXTURE category (0.95)
H6383	SGY	LD	R	1	0	0	0	0	0	WALL	0.031341	0.968659	WALL
H6384	SGY	LD	R	0	0	0	1	0	0	F2	0.467473	0.532527	F1/F2
H6435	SGY	LD	R	0	0	0	0	0	1	BC SGR	0.766756	0.233244	BC SGR
H6619	SGY	LD	SL	0	0	1	0	0	0	F1	0.490732	0.509268	F1/F2
H6623	SGY	LD	SL	0	0	1	0	0	0	F1	0.476202	0.523798	F1/F2
H6624	SGY	LD	SL	0	0	1	0	0	0	F1	0.491132	0.508868	F1/F2
H6626	SGY	LD	SL	0	0	1	0	0	0	F1	0.489185	0.510815	F1/F2
H6627	SGY	LD	SL	0	0	1	0	0	0	F1	0.487367	0.512633	F1/F2
H6628	SGY	LD	SL	0	0	1	0	0	0	F1	0.491665	0.508335	F1/F2
H6629	SGY	LD	SL	0	0	1	0	0	0	F1	0.503393	0.496607	F1/F2
H6630	SGY	LD	SL	0	0	1	0	0	0	F1	0.490409	0.509591	F1/F2
H6631	SGY	LD	SL	0	1	0	0	0	0	SGR	0.99999	1e-05	SGR
H6632	SGY	LD	SL	0	0	1	0	0	0	F1	0.489056	0.510944	F1/F2
H6634	SGY	LD	SL	0	0	1	0	0	0	F1	0.489904	0.510096	F1/F2
H7022	SGY	LD	SL	0	0	1	0	0	0	F1	0.49087	0.50913	F1/F2
S6456-2016	SGR	LD	R	0	1	0	0	0	0	SGR	0.99999	1e-05	SGR
S6459-2016	SGR	LD	R	0	1	0	0	0	0	SGR	0.99999	1e-05	SGR
S6462-2016	SGR	LD	R	0	0	0	0	0	1	BC SGR	0.901799	0.098201	BC2 SGR
S6571-2016	SGR	LD	SL	0	1	0	0	0	0	SGR	0.99999	1e-05	SGR
S6574-2016	SGR	LD	SL	0	1	0	0	0	0	SGR	0.99999	1e-05	SGR
S6609-2016	SGR	LD	SL	0	1	0	0	0	0	SGR	0.99999	1e-05	SGR
S7015-2016	SGR	LD	R	0	1	0	0	0	0	SGR	0.99999	1e-05	SGR
S7019-2016	SGR	LD	R	0	1	0	0	0	0	SGR	0.99999	1e-05	SGR
S7021-2016	SGR	LD	SL	0	1	0	0	0	0	SGR	0.99999	1e-05	SGR
S7029-2016	SGR	LD	SL	0	1	0	0	0	0	SGR	0.99999	1e-05	SGR
S7031-2016	SGR	LD	SL	0	1	0	0	0	0	SGR	0.99999	1e-05	SGR
S7033-2016	SGR	LD	SL	0	1	0	0	0	0	SGR	0.99999	1e-05	SGR
S7100-2016	SGR	TL	TL	0	1	0	0	0	0	SGR	0.99999	1e-05	SGR
S7103-2016	SGR	TL	TL	0	1	0	0	0	0	SGR	0.99999	1e-05	SGR
S7107-2016	SGR	TL	TL	0	1	0	0	0	0	SGR	0.99999	1e-05	SGR
S7108-2016	SGR	TL	TL	0	1	0	0	0	0	SGR	0.99999	1e-05	SGR
S7109-2016	SGR	TL	TL	0	1	0	0	0	0	SGR	0.99999	1e-05	SGR
S7114	SGR	TL	TL	0	1	0	0	0	0	SGR	0.99999	1e-05	SGR
S7122	SGR	TL	TL	0	1	0	0	0	0	SGR	0.99999	1e-05	SGR
S7125	SGR	TL	TL	0	1	0	0	0	0	SGR	0.977839	0.022161	SGR
S7127-2016	SGR	TL	TL	0	1	0	0	0	0	SGR	0.99999	1e-05	SGR
S7133-2016	SGR	TL	TL	0	1	0	0	0	0	SGR	0.99999	1e-05	SGR
S7135-2016	SGR	TL	TL	0	1	0	0	0	0	SGR	0.99999	1e-05	SGR
S7136	SGR	TL	TL	0	1	0	0	0	0	SGR	0.99999	1e-05	SGR
W6289	WALL	LD	CB	1	0	0	0	0	0	WALL	1e-05	0.99999	WALL
W6290	WALL	LD	CB	1	0	0	0	0	0	WALL	1e-05	0.99999	WALL
W6292	WALL	LD	CB	1	0	0	0	0	0	WALL	1e-05	0.99999	WALL
W6293	WALL	LD	CB	1	0	0	0	0	0	WALL	1e-05	0.99999	WALL
W6294	WALL	LD	CB	1	0	0	0	0	0	WALL	1e-05	0.99999	WALL
W6295	WALL	LD	CB	1	0	0	0	0	0	WALL	1e-05	0.99999	WALL
W6296	WALL	LD	CB	1	0	0	0	0	0	WALL	1e-05	0.99999	WALL
W6297	WALL	LD	CB	1	0	0	0	0	0	WALL	1e-05	0.99999	WALL
W6298	WALL	LD	CB	1	0	0	0	0	0	WALL	1e-05	0.99999	WALL
W6300	WALL	LD	CB	1	0	0	0	0	0	WALL	1e-05	0.99999	WALL
W6304	WALL	LD	CB	1	0	0	0	0	0	WALL	1e-05	0.99999	WALL
W6376	WALL	LD	R	1	0	0	0	0	0	WALL	1e-05	0.99999	WALL
W6381	WALL	LD	R	1	0	0	0	0	0	WALL	1e-05	0.99999	WALL
W6382	WALL	LD	R	1	0	0	0	0	0	WALL	1e-05	0.99999	WALL
W6388	WALL	LD	R	1	0	0	0	0	0	WALL	0.021716	0.978284	WALL
W6390	WALL	LD	R	1	0	0	0	0	0	WALL	1e-05	0.99999	WALL
W6391	WALL	LD	R	1	0	0	0	0	0	WALL	1e-05	0.99999	WALL
W6397	WALL	LD	R	1	0	0	0	0	0	WALL	0.013667	0.986333	WALL
W6402	WALL	LD	R	1	0	0	0	0	0	WALL	1e-05	0.99999	WALL
W6405	WALL	LD	R	1	0	0	0	0	0	WALL	0.053759	0.946241	BC2 WALL
W6407	WALL	LD	R	1	0	0	0	0	0	WALL	1e-05	0.99999	WALL
W6411	WALL	LD	R	1	0	0	0	0	0	WALL	1e-05	0.99999	WALL
W6412	WALL	LD	R	0	0	0	0	1	0	BC WALL	0.305917	0.694083	BC WALL
W6414	WALL	LD	R	1	0	0	0	0	0	WALL	0.009162	0.990838	WALL
W6416	WALL	LD	R	1	0	0	0	0	0	WALL	1e-05	0.99999	WALL
W6439	WALL	LD	R	1	0	0	0	0	0	WALL	1e-05	0.99999	WALL
W6440	WALL	LD	R	1	0	0	0	0	0	WALL	1e-05	0.99999	WALL
W6441	WALL	LD	R	1	0	0	0	0	0	WALL	0.005486	0.994514	WALL
W6442	WALL	LD	R	0	0	0	0	1	0	BC WALL	0.27708	0.72292	BC WALL
W6445	WALL	LD	R	0	0	0	0	1	0	BC WALL	0.127111	0.872889	BC2 WALL
W6446	WALL	LD	R	1	0	0	0	0	0	WALL	1e-05	0.99999	WALL
W6452	WALL	LD	R	1	0	0	0	0	0	WALL	0.008824	0.991176	WALL
W6453	WALL	LD	R	1	0	0	0	0	0	WALL	1e-05	0.99999	WALL
W6464	WALL	LD	R	2e-05	0	0	0	0.99998	0	BC WALL	0.080413	0.919587	BC2 WALL
W6465	WALL	LD	R	0	0	0	0	1	0	BC WALL	0.061667	0.938333	BC2 WALL
W6466	WALL	LD	R	1	0	0	0	0	0	WALL	0.02457	0.97543	WALL
W6467	WALL	LD	R	1	0	0	0	0	0	WALL	1e-05	0.99999	WALL
W6468	WALL	LD	R	1	0	0	0	0	0	WALL	0.036204	0.963796	WALL
W6469	WALL	LD	R	1	0	0	0	0	0	WALL	1e-05	0.99999	WALL
W6471	WALL	LD	R	0	0	0	0	1	0	BC WALL	0.324514	0.675486	BC WALL
W6472	WALL	LD	R	0	0	0	0	1	0	BC WALL	0.073627	0.926373	BC2 WALL
W6473	WALL	LD	R	1	0	0	0	0	0	WALL	1e-05	0.99999	WALL
W6474	WALL	LD	R	1	0	0	0	0	0	WALL	1e-05	0.99999	WALL
W6475	WALL	LD	R	1	0	0	0	0	0	WALL	1e-05	0.99999	WALL
W6476	WALL	LD	R	1	0	0	0	0	0	WALL	1e-05	0.99999	WALL
W6477	WALL	LD	R	1	0	0	0	0	0	WALL	1e-05	0.99999	WALL
W6479	WALL	LD	R	1	0	0	0	0	0	WALL	1e-05	0.99999	WALL
W6480	WALL	LD	R	1	0	0	0	0	0	WALL	0.008653	0.991347	WALL
W6481	WALL	LD	R	1	0	0	0	0	0	WALL	1e-05	0.99999	WALL
W6498	WALL	LD	SL	1	0	0	0	0	0	WALL	0.01369	0.98631	WALL
W6506	WALL	LD	SL	1	0	0	0	0	0	WALL	0.013466	0.986534	WALL
W6510	WALL	LD	SL	1	0	0	0	0	0	WALL	0.011867	0.988133	WALL
W6511	WALL	LD	SL	0	0	1	0	0	0	F1	0.488403	0.511597	F1/F2
W6518	WALL	LD	SL	1	0	0	0	0	0	WALL	0.017754	0.982246	WALL
W6521	WALL	LD	SL	1	0	0	0	0	0	WALL	1e-05	0.99999	WALL
W6523	WALL	LD	SL	1	0	0	0	0	0	WALL	1e-05	0.99999	WALL
W6524	WALL	LD	SL	1	0	0	0	0	0	WALL	0.005418	0.994582	WALL
W6525	WALL	LD	SL	1	0	0	0	0	0	WALL	1e-05	0.99999	WALL
W6526	WALL	LD	SL	1	0	0	0	0	0	WALL	1e-05	0.99999	WALL
W6527	WALL	LD	SL	1	0	0	0	0	0	WALL	1e-05	0.99999	WALL
W6530	WALL	LD	SL	1	0	0	0	0	0	WALL	1e-05	0.99999	WALL
W6534	WALL	LD	SL	1	0	0	0	0	0	WALL	1e-05	0.99999	WALL
W6536	WALL	LD	SL	1	0	0	0	0	0	WALL	0.005631	0.994369	WALL
W6537	WALL	LD	SL	1	0	0	0	0	0	WALL	0.016987	0.983013	WALL
W6541	WALL	LD	SL	1	0	0	0	0	0	WALL	1e-05	0.99999	WALL
W6544	WALL	LD	SL	1	0	0	0	0	0	WALL	0.02492	0.97508	WALL
W6545	WALL	LD	SL	1	0	0	0	0	0	WALL	1e-05	0.99999	WALL
W6546	WALL	LD	SL	1	0	0	0	0	0	WALL	1e-05	0.99999	WALL
W6550	WALL	LD	SL	1	0	0	0	0	0	WALL	1e-05	0.99999	WALL
W6555	WALL	LD	SL	1	0	0	0	0	0	WALL	1e-05	0.99999	WALL
W6561	WALL	LD	SL	1	0	0	0	0	0	WALL	1e-05	0.99999	WALL
W6562-2016	WALL	LD	SL	1	0	0	0	0	0	WALL	1e-05	0.99999	WALL
W6564	WALL	LD	SL	1	0	0	0	0	0	WALL	0.020575	0.979425	WALL
W6566	WALL	LD	SL	1	0	0	0	0	0	WALL	1e-05	0.99999	WALL
W6567	WALL	LD	SL	1	0	0	0	0	0	WALL	1e-05	0.99999	WALL
W6646	WALL	TL	TL	1	0	0	0	0	0	WALL	1e-05	0.99999	WALL
W6648	WALL	TL	TL	1	0	0	0	0	0	WALL	1e-05	0.99999	WALL
W6649	WALL	TL	TL	1	0	0	0	0	0	WALL	1e-05	0.99999	WALL
W6651	WALL	TL	TL	1	0	0	0	0	0	WALL	1e-05	0.99999	WALL
W6652	WALL	TL	TL	1	0	0	0	0	0	WALL	1e-05	0.99999	WALL
W6654	WALL	TL	TL	1	0	0	0	0	0	WALL	1e-05	0.99999	WALL
W6655	WALL	TL	TL	1	0	0	0	0	0	WALL	1e-05	0.99999	WALL
W6656	WALL	TL	TL	1	0	0	0	0	0	WALL	1e-05	0.99999	WALL
W6658	WALL	TL	TL	1	0	0	0	0	0	WALL	1e-05	0.99999	WALL
W6659	WALL	TL	TL	1	0	0	0	0	0	WALL	1e-05	0.99999	WALL
W6660	WALL	TL	TL	1	0	0	0	0	0	WALL	1e-05	0.99999	WALL
W6661	WALL	TL	TL	1	0	0	0	0	0	WALL	1e-05	0.99999	WALL
W6662	WALL	TL	TL	1	0	0	0	0	0	WALL	1e-05	0.99999	WALL
W6663	WALL	TL	TL	1	0	0	0	0	0	WALL	1e-05	0.99999	WALL
W6665	WALL	TL	TL	1	0	0	0	0	0	WALL	1e-05	0.99999	WALL
W6669	WALL	TL	TL	1	0	0	0	0	0	WALL	1e-05	0.99999	WALL
W6674	WALL	TL	TL	1	0	0	0	0	0	WALL	1e-05	0.99999	WALL
W6675	WALL	TL	TL	1	0	0	0	0	0	WALL	0.004691	0.995309	WALL
W6677	WALL	TL	TL	1	0	0	0	0	0	WALL	1e-05	0.99999	WALL
W6689	WALL	TL	TL	1	0	0	0	0	0	WALL	0.032751	0.967249	WALL
W6690	WALL	TL	TL	1	0	0	0	0	0	WALL	0.018067	0.981933	WALL
W6691	WALL	TL	TL	1	0	0	0	0	0	WALL	1e-05	0.99999	WALL
W6692	WALL	TL	TL	1	0	0	0	0	0	WALL	1e-05	0.99999	WALL
W6693	WALL	TL	TL	1	0	0	0	0	0	WALL	1e-05	0.99999	WALL
W6694	WALL	TL	TL	1	0	0	0	0	0	WALL	1e-05	0.99999	WALL
W6700	WALL	TL	TL	1	0	0	0	0	0	WALL	1e-05	0.99999	WALL
W6701	WALL	TL	TL	1	0	0	0	0	0	WALL	1e-05	0.99999	WALL
W6702	WALL	TL	TL	1	0	0	0	0	0	WALL	1e-05	0.99999	WALL
W6705	WALL	TL	TL	1	0	0	0	0	0	WALL	1e-05	0.99999	WALL
W6706	WALL	TL	TL	1	0	0	0	0	0	WALL	1e-05	0.99999	WALL
W6708	WALL	TL	TL	1	0	0	0	0	0	WALL	1e-05	0.99999	WALL
W6709	WALL	TL	TL	1	0	0	0	0	0	WALL	1e-05	0.99999	WALL
W6711	WALL	TL	TL	1	0	0	0	0	0	WALL	1e-05	0.99999	WALL
W6714	WALL	TL	TL	1	0	0	0	0	0	WALL	1e-05	0.99999	WALL
W6715	WALL	TL	TL	1	0	0	0	0	0	WALL	1e-05	0.99999	WALL
W6716	WALL	TL	TL	1	0	0	0	0	0	WALL	1e-05	0.99999	WALL
W6718	WALL	TL	TL	1	0	0	0	0	0	WALL	1e-05	0.99999	WALL
W6719	WALL	TL	TL	1	0	0	0	0	0	WALL	1e-05	0.99999	WALL
W6720	WALL	TL	TL	1	0	0	0	0	0	WALL	1e-05	0.99999	WALL
W6723	WALL	TL	TL	0	0	1	0	0	0	F1	0.486399	0.513601	F1/F2
W6724	WALL	TL	TL	1	0	0	0	0	0	WALL	1e-05	0.99999	WALL
W6725	WALL	TL	TL	1	0	0	0	0	0	WALL	1e-05	0.99999	WALL
W6727	WALL	TL	TL	1	0	0	0	0	0	WALL	0.006891	0.993109	WALL
W6728	WALL	TL	TL	1	0	0	0	0	0	WALL	1e-05	0.99999	WALL
W6729	WALL	TL	TL	1	0	0	0	0	0	WALL	1e-05	0.99999	WALL
W6730	WALL	TL	TL	1	0	0	0	0	0	WALL	0.013872	0.986128	WALL
W6731	WALL	TL	TL	1	0	0	0	0	0	WALL	1e-05	0.99999	WALL
W6732	WALL	TL	TL	1	0	0	0	0	0	WALL	0.015038	0.984962	WALL
W6733	WALL	TL	TL	1	0	0	0	0	0	WALL	0.018426	0.981574	WALL
W6734	WALL	TL	TL	1	0	0	0	0	0	WALL	1e-05	0.99999	WALL
W6735	WALL	TL	TL	1	0	0	0	0	0	WALL	1e-05	0.99999	WALL
W6736	WALL	TL	TL	1	0	0	0	0	0	WALL	1e-05	0.99999	WALL
W6737	WALL	TL	TL	1	0	0	0	0	0	WALL	1e-05	0.99999	WALL
W6739	WALL	TL	TL	1	0	0	0	0	0	WALL	1e-05	0.99999	WALL
W6740	WALL	TL	TL	1	0	0	0	0	0	WALL	1e-05	0.99999	WALL
W6741	WALL	TL	TL	1	0	0	0	0	0	WALL	1e-05	0.99999	WALL
W6744	WALL	TL	TL	1	0	0	0	0	0	WALL	1e-05	0.99999	WALL
W6745	WALL	TL	TL	1	0	0	0	0	0	WALL	0.037198	0.962802	WALL
W6747	WALL	TL	TL	1	0	0	0	0	0	WALL	1e-05	0.99999	WALL
W6748	WALL	TL	TL	1	0	0	0	0	0	WALL	0.020822	0.979178	WALL
W6749	WALL	TL	TL	1	0	0	0	0	0	WALL	1e-05	0.99999	WALL
W6754	WALL	TL	TL	1	0	0	0	0	0	WALL	1e-05	0.99999	WALL
W6755	WALL	TL	TL	1	0	0	0	0	0	WALL	1e-05	0.99999	WALL
W6756	WALL	TL	TL	1	0	0	0	0	0	WALL	1e-05	0.99999	WALL
W6757	WALL	TL	TL	1	0	0	0	0	0	WALL	1e-05	0.99999	WALL
W6758	WALL	TL	TL	1	0	0	0	0	0	WALL	1e-05	0.99999	WALL
W6759	WALL	TL	TL	1	0	0	0	0	0	WALL	1e-05	0.99999	WALL
W6762	WALL	TL	TL	1	0	0	0	0	0	WALL	1e-05	0.99999	WALL
W6763	WALL	TL	TL	1	0	0	0	0	0	WALL	0.003623	0.996377	WALL
W6764	WALL	TL	TL	1	0	0	0	0	0	WALL	1e-05	0.99999	WALL
W6765	WALL	TL	TL	1	0	0	0	0	0	WALL	1e-05	0.99999	WALL
W6766	WALL	TL	TL	1	0	0	0	0	0	WALL	0.015269	0.984731	WALL
W6770	WALL	TL	TL	1	0	0	0	0	0	WALL	1e-05	0.99999	WALL
W6774	WALL	TL	TL	1	0	0	0	0	0	WALL	1e-05	0.99999	WALL
W6776	WALL	TL	TL	1	0	0	0	0	0	WALL	1e-05	0.99999	WALL
W6777	WALL	TL	TL	1	0	0	0	0	0	WALL	1e-05	0.99999	WALL
W6780	WALL	TL	TL	1	0	0	0	0	0	WALL	1e-05	0.99999	WALL
W6783	WALL	TL	TL	1	0	0	0	0	0	WALL	1e-05	0.99999	WALL
W6784	WALL	TL	TL	1	0	0	0	0	0	WALL	1e-05	0.99999	WALL
W6788	WALL	TL	TL	1	0	0	0	0	0	WALL	1e-05	0.99999	WALL
W7009-2016	WALL	LD	R	1	0	0	0	0	0	WALL	1e-05	0.99999	WALL
W7011-2016	WALL	LD	R	1	0	0	0	0	0	WALL	1e-05	0.99999	WALL
W7012-2016	WALL	LD	R	0	0	1	0	0	0	F1	0.511621	0.488379	F1/F2
W7032-2016	WALL	LD	SL	1	0	0	0	0	0	WALL	1e-05	0.99999	WALL
W7038-2016	WALL	LD	SL	1	0	0	0	0	0	WALL	1e-05	0.99999	WALL
W7041-2016	WALL	LD	SL	1	0	0	0	0	0	WALL	1e-05	0.99999	WALL
W7092-2016	WALL	TL	TL	1	0	0	0	0	0	WALL	1e-05	0.99999	WALL
W7096-2016	WALL	TL	TL	1	0	0	0	0	0	WALL	1e-05	0.99999	WALL
W7097-2016	WALL	TL	TL	1	0	0	0	0	0	WALL	1e-05	0.99999	WALL
W7098-2016	WALL	TL	TL	1	0	0	0	0	0	WALL	0.010655	0.989345	WALL
W7106-2016	WALL	TL	TL	1	0	0	0	0	0	WALL	1e-05	0.99999	WALL
W7119-2016	WALL	TL	TL	1	0	0	0	0	0	WALL	1e-05	0.99999	WALL
W7121-2016	WALL	TL	TL	1	0	0	0	0	0	WALL	1e-05	0.99999	WALL
W7134-2016	WALL	TL	TL	1	0	0	0	0	0	WALL	1e-05	0.99999	WALL
W7137-2016	WALL	TL	TL	1	0	0	0	0	0	WALL	1e-05	0.99999	WALL
W7142-2016	WALL	TL	TL	0	0	1	0	0	0	F1	0.491081	0.508919	F1/F2
W7144-2016	WALL	TL	TL	1	0	0	0	0	0	WALL	1e-05	0.99999	WALL
W7145-2016	WALL	TL	TL	1	0	0	0	0	0	WALL	1e-05	0.99999	WALL
